# Supplementary material for: Preparation of pH-Responsive Tanshinone IIA-Loaded Calcium Alginate Nanoparticles and Their Anticancer Mechanisms
Source: Pharmaceutics. 2025 Jan 6;17(1):66. doi: 10.3390/pharmaceutics17010066 (PMC11768977; doi:10.3390/pharmaceutics17010066)
Supplement: Supplementary file 1 [file pharmaceutics-17-00066-s001.zip]

Archive with 1 entries (1 files):
- pharmaceutics-3296260-supplementary.pdf
